# Supplementary material for: Fecal DNA Virome Is Associated with the Development of Colorectal Neoplasia in a Murine Model of Colorectal Cancer
Source: Pathogens. 2022 Apr 11;11(4):457. doi: 10.3390/pathogens11040457 (PMC9025118; doi:10.3390/pathogens11040457)
Supplement: Supplementary file 1 [file pathogens-11-00457-s001.zip]

Archive with 3 entries (3 files):
- Supplementary Data S6.pdf
- Supplementary Data SI-S5.xlsx
- Supplementary Figures S1-S4.pdf
